# Supplementary material for: CD79B in myelodysplastic syndromes and acute myeloid leukemia: an integrative computational and in vitro study
Source: Front Med (Lausanne). 2026 Jan 16;12:1650035. doi: 10.3389/fmed.2025.1650035 (PMC12855093; doi:10.3389/fmed.2025.1650035)
Supplement: Supplementary file 2 [file Table_1.XLSX]

## Sheet: GSE58831-Gene List
	correlation	p_value
PAX5	0.757131	7.78055e-31
VPREB1	0.756065	1.04741e-30
LOC100130458	0.719288	1.28019e-26
NPY	0.70823	1.62573e-25
RAG2	0.695363	2.70562e-24
DNTT	0.690682	7.25608e-24
LINC01013	0.682004	4.30452e-23
FAIM3	0.679192	7.56507e-23
LOC100129447	0.678951	7.93654e-23
EBF1	0.674322	1.97927e-22
CYGB	0.674194	2.0291e-22
IGHG1	0.672173	3.00782e-22
LTB	0.66997	4.6027e-22
VPREB3	0.668754	5.8117e-22
CD79A	0.661062	2.4792e-21
IGHV5-78	0.64413	5.22318e-20
SLC8A1-AS1	0.642869	6.50368e-20
RAG1	0.63988	1.08952e-19
MME	0.637513	1.63243e-19
CMTM7	0.636321	1.99881e-19
ARPP21	0.633466	3.23382e-19
DTX1	0.623817	1.5851e-18
SH2D4B	0.613073	8.7309e-18
FAM129C	0.612695	9.26101e-18
GNG7	0.611288	1.15208e-17
HMHB1	0.610943	1.21531e-17
MIR631	0.6067	2.33065e-17
CD22	0.606142	2.53724e-17
BACH2	0.605028	3.00457e-17
45909	0.592142	2.02515e-16
LOC101928620	0.59213	2.02868e-16
SPANXA1	0.589108	3.13543e-16
CTD-2083E4.7	0.583238	7.2095e-16
SH3TC1	0.58186	8.74448e-16
BLK	0.574874	2.29497e-15
LOC101927705	0.571987	3.39687e-15
CD24	0.571507	3.62432e-15
CD19	0.570734	4.02211e-15
MXD3	0.566348	7.22676e-15
BLNK	0.563284	1.08261e-14
COBL	0.556623	2.57003e-14
TCL6	0.553717	3.72524e-14
GPR176	0.553555	3.80245e-14
TMEM243	0.548967	6.781e-14
SH2D3C	0.544825	1.1346e-13
OR7A5	0.540227	1.99235e-13
HHIP	0.537383	2.8106e-13
PRCD	0.536701	3.05106e-13
CRMP1	0.531848	5.44029e-13
LOC100506851	0.530744	6.19731e-13
DUSP26	0.528891	7.7048e-13
CCDC81	0.52294	1.53619e-12
LINC01215	0.522192	1.67378e-12
CMTM8	0.517381	2.89182e-12
SCN3A	0.517197	2.95253e-12
LINC00341	0.516962	3.03181e-12
LAT2	0.514037	4.20769e-12
ZCCHC7	0.513127	4.65682e-12
CORO2B	0.512956	4.74618e-12
MS4A1	0.511299	5.70307e-12
LCN6	0.508239	7.98533e-12
SLC23A1	0.507321	8.82845e-12
TCL1B	0.504097	1.25289e-11
TTC7A	0.504002	1.26581e-11
UHRF1	0.501964	1.57609e-11
PPP2R2C	0.49899	2.16496e-11
COL5A1	0.497798	2.45671e-11
NRM	0.493772	3.75101e-11
C10orf10	0.492478	4.29262e-11
LINC00865	0.49174	4.63508e-11
MAD2L2	0.490617	5.20668e-11
IGHV1-69	0.489745	5.69704e-11
AKAP12	0.488377	6.55774e-11
HHIP-AS1	0.484604	9.63672e-11
CYFIP2	0.481938	1.2613e-10
LRIG1	0.481251	1.35139e-10
LEF1-AS1	0.480042	1.52527e-10
C17orf62	0.477827	1.90157e-10
LCK	0.476662	2.1341e-10
DGKA	0.475331	2.43337e-10
PSMB8-AS1	0.473122	3.02196e-10
IGLL1	0.472128	3.32972e-10
SPANXA1	0.470342	3.96033e-10
PAG1	0.468107	4.91369e-10
CD96	0.466152	5.92618e-10
SMARCD2	0.464627	6.8533e-10
MZB1	0.461128	9.53968e-10
MEF2C	0.460673	9.95639e-10
MGC12916	0.45812	1.26399e-09
CSGALNACT1	0.458085	1.26817e-09
HS3ST3B1	0.458062	1.27077e-09
RASGRP1	0.456293	1.49756e-09
FAM134B	0.456279	1.49958e-09
CEP55	0.45499	1.68908e-09
EDEM1	0.454859	1.70958e-09
FLJ38379	0.454446	1.77587e-09
PIK3C2B	0.451882	2.24606e-09
MYLK	0.451674	2.28918e-09
LOC102723927	0.450251	2.60537e-09
CD72	0.450117	2.63743e-09
MAGED4	0.450073	2.64779e-09
FOXO6	0.44943	2.80686e-09
FHIT	0.448777	2.97741e-09
CTGF	0.448312	3.10519e-09
WFS1	0.448093	3.1671e-09
PIK3AP1	0.447698	3.28169e-09
NAV1	0.447248	3.41728e-09
HRK	0.446837	3.54587e-09
PRKCE	0.444966	4.19221e-09
DDR1	0.44423	4.47656e-09
SLC27A3	0.444065	4.54244e-09
LCN10	0.443455	4.79571e-09
GCSAM	0.443167	4.91966e-09
ARHGAP27	0.440214	6.38503e-09
SSBP2	0.439563	6.76075e-09
RCSD1	0.437772	7.90695e-09
FAM111B	0.437566	8.04982e-09
SASH3	0.436789	8.61263e-09
FAAH	0.435075	9.99256e-09
FAM111A	0.435052	1.00121e-08
E2F2	0.434811	1.02223e-08
SPANXA1	0.434734	1.02906e-08
HMCES	0.431938	1.30856e-08
CORO1A	0.431072	1.40901e-08
SPANXB1	0.431048	1.41191e-08
P2RY14	0.430952	1.42359e-08
LINC00951	0.430502	1.4792e-08
FCRL1	0.430193	1.51856e-08
QRSL1	0.430066	1.53507e-08
FAM64A	0.430019	1.54123e-08
TCF3	0.429744	1.57771e-08
IL7R	0.428382	1.77074e-08
RASD1	0.427896	1.84489e-08
GPSM1	0.427841	1.85359e-08
LEF1	0.42745	1.91576e-08
PTPRE	0.426878	2.0103e-08
ZHX2	0.426678	2.04447e-08
NPCDR1	0.426564	2.06412e-08
FOXO1	0.42602	2.16062e-08
PSMB9	0.425878	2.18652e-08
ADA	0.425099	2.33401e-08
IRX1	0.421661	3.1069e-08
BAHCC1	0.420015	3.5589e-08
S1PR4	0.419774	3.63003e-08
HRK	0.41923	3.79613e-08
SOCS2-AS1	0.418398	4.0641e-08
SPIB	0.417811	4.26396e-08
SOCS2	0.417023	4.54705e-08
KIAA0391	0.414757	5.46548e-08
TFAP2A-AS1	0.413743	5.93217e-08
AFF3	0.41316	6.21744e-08
PTPRD	0.412847	6.3761e-08
GRAP	0.412696	6.45382e-08
HLA-DOA	0.41234	6.64071e-08
IL16	0.410081	7.95606e-08
ZC3H12D	0.409593	8.2713e-08
AP001062.7	0.409428	8.38044e-08
STAG3	0.408246	9.20411e-08
ATP8B2	0.408019	9.37137e-08
UBASH3B	0.407852	9.49616e-08
GTSE1	0.40784	9.50527e-08
TBC1D10C	0.407794	9.53983e-08
TP53INP1	0.406437	1.06181e-07
CHST15	0.404974	1.19107e-07
HLA-DMB	0.404723	1.21473e-07
STK32B	0.403937	1.29172e-07
45901	0.402371	1.45929e-07
VAT1L	0.401025	1.61977e-07
IGHM	0.400421	1.6972e-07
LY9	0.398607	1.95155e-07
PRKD2	0.398197	2.01387e-07
C4orf32	0.397534	2.11868e-07
CAPSL	0.397073	2.19466e-07
VSIG10	0.396184	2.34854e-07
TSSC1	0.395632	2.4492e-07
TTC21A	0.394606	2.64761e-07
TRPM2	0.394477	2.67358e-07
DMAP1	0.393659	2.84408e-07
SERHL	0.392995	2.99018e-07
PACSIN1	0.390298	3.66053e-07
LOC101928274	0.389962	3.7534e-07
CD9	0.389918	3.7657e-07
ARHGEF7	0.389527	3.87707e-07
PIK3CD	0.387437	4.52759e-07
HMGN2	0.387404	4.53861e-07
NUSAP1	0.386789	4.74959e-07
SGSM3	0.385912	5.06699e-07
CCND3	0.383344	6.11592e-07
IRF4	0.382979	6.28095e-07
MILR1	0.382794	6.36627e-07
GAPDH	0.381335	7.07805e-07
E2F7	0.381043	7.22984e-07
RIMS3	0.380536	7.49988e-07
AC073283.7	0.380381	7.58421e-07
LMNB1	0.380051	7.76692e-07
KCNA5	0.37999	7.80134e-07
PXDN	0.379971	7.81223e-07
KIAA0226L	0.37902	8.36623e-07
SH3RF3	0.377519	9.31712e-07
UMODL1	0.377031	9.64852e-07
TLR7	0.376365	1.01183e-06
CALHM2	0.376136	1.02843e-06
CKMT2	0.374362	1.16655e-06
ICOSLG	0.374185	1.18129e-06
SLC16A14	0.374063	1.19148e-06
BCL7A	0.373023	1.28235e-06
XPNPEP2	0.372603	1.32084e-06
PRR5L	0.372178	1.36095e-06
GPR18	0.371941	1.38378e-06
UBE2I	0.371298	1.44767e-06
PSMB8	0.371259	1.45161e-06
PPP1CA	0.370934	1.48508e-06
TAPT1	0.370614	1.51865e-06
C14orf80	0.369282	1.66666e-06
HCP5	0.368647	1.74195e-06
BCAS4	0.368002	1.8217e-06
GH1	0.367499	1.88627e-06
CDKN2D	0.367478	1.88894e-06
CSH1	0.366676	1.99668e-06
FYN	0.366432	2.03056e-06
CD99	0.365832	2.11627e-06
TCF4	0.365751	2.12804e-06
KAZALD1	0.36571	2.134e-06
LOC100291666	0.365111	2.22384e-06
TERF2	0.364339	2.34465e-06
TRMT5	0.364109	2.38184e-06
ZNF22	0.363849	2.42453e-06
SYNM	0.363768	2.43801e-06
PLK2	0.363723	2.44552e-06
AIM1	0.363276	2.52134e-06
ISG20	0.363215	2.53196e-06
ZNF608	0.361272	2.88955e-06
PNPLA7	0.361226	2.8985e-06
C5orf20	0.360758	2.99189e-06
BCL11A	0.36073	2.99762e-06
BC022568	0.360023	3.14427e-06
NRF1	0.359228	3.31732e-06
BC069804	0.359161	3.33224e-06
TACC3	0.359058	3.35552e-06
ID3	0.359047	3.35807e-06
ZAP70	0.358334	3.52284e-06
RAB15	0.357235	3.79193e-06
GAB1	0.35704	3.84162e-06
TERT	0.356994	3.85352e-06
SPTBN1	0.356804	3.90268e-06
CD53	0.355144	4.35868e-06
CRADD	0.354655	4.50247e-06
TMEM263	0.354526	4.54102e-06
FCRL2	0.354501	4.5486e-06
TSPAN14	0.353917	4.7276e-06
ELFN2	0.353732	4.78592e-06
PPP3CC	0.353591	4.83054e-06
CAPN3	0.353233	4.94617e-06
FBXW4P1	0.35218	5.3012e-06
ITPR3	0.35193	5.38888e-06
CRELD2	0.35153	5.53249e-06
GAS7	0.351323	5.60803e-06
MDM2	0.351004	5.72622e-06
FAM53B	0.350595	5.88169e-06
IFNLR1	0.349588	6.28103e-06
KIAA0922	0.34934	6.38326e-06
CD200	0.349099	6.48438e-06
NLRC5	0.348991	6.52996e-06
CDK9	0.34893	6.55603e-06
LINC00642	0.348778	6.62084e-06
CARHSP1	0.347481	7.20187e-06
BCR	0.346943	7.45644e-06
C12orf49	0.346301	7.77155e-06
BEND5	0.344151	8.92143e-06
TLE4	0.344094	8.95406e-06
MALT1	0.343843	9.09903e-06
CENPA	0.343283	9.42994e-06
ERVH-3	0.343102	9.53901e-06
TRG-AS1	0.342579	9.86236e-06
IGH	0.342513	9.90384e-06
SRSF3	0.342365	9.99722e-06
KIAA0125	0.341972	1.02498e-05
GRAMD1B	0.341163	1.07889e-05
PLXNB2	0.340853	1.1003e-05
PTPRCAP	0.340823	1.10238e-05
PVRIG	0.340731	1.10881e-05
KIF22	0.340575	1.11978e-05
STAP1	0.340565	1.1205e-05
BC048103	0.340256	1.14253e-05
DTNBP1	0.340091	1.15448e-05
MEF2D	0.339929	1.16637e-05
CTA-250D10.23	0.339593	1.19128e-05
ERGIC1	0.339545	1.19491e-05
CDC25B	0.339309	1.21277e-05
SPON1	0.339078	1.23055e-05
LIG4	0.339029	1.23431e-05
SCML2	0.338967	1.23915e-05
HLA-F	0.338897	1.24458e-05
LAPTM5	0.338745	1.25653e-05
LOC100130476	0.338622	1.26628e-05
CARD11	0.338534	1.27327e-05
CSNK1E	0.338525	1.27399e-05
AURKB	0.338125	1.30632e-05
RFTN1	0.338118	1.3069e-05
NREP	0.337485	1.35969e-05
KLHDC4	0.336945	1.40633e-05
UBE2A	0.336897	1.41054e-05
CENPA	0.336783	1.42058e-05
PLD4	0.33626	1.46759e-05
EZH2	0.334786	1.60821e-05
SMAD1	0.334619	1.62494e-05
LOC150051	0.334592	1.62768e-05
ELK3	0.334001	1.6882e-05
ELL3	0.333491	1.74213e-05
SH3KBP1	0.333096	1.78502e-05
PALD1	0.33309	1.78571e-05
LOC646014	0.332724	1.82639e-05
SDHA	0.332499	1.85177e-05
MEF2A	0.332143	1.89271e-05
TMEM39B	0.332092	1.89861e-05
CLPTM1L	0.331296	1.99348e-05
JADE2	0.331254	1.99858e-05
LOC100996286	0.331081	2.01993e-05
NRN1	0.33106	2.02247e-05
SLC35D1	0.330711	2.06604e-05
KIFC1	0.330605	2.07943e-05
PHF11	0.330493	2.0937e-05
PIK3CG	0.329789	2.18552e-05
DGKD	0.329643	2.20492e-05
SDK2	0.329443	2.23193e-05
PPP1R14B	0.328986	2.2948e-05
PI4KA	0.328239	2.40096e-05
TCF19	0.327488	2.5125e-05
PSMB10	0.327418	2.52308e-05
LOC100128751	0.327162	2.56231e-05
CXCR4	0.326857	2.60991e-05
TIFAB	0.326324	2.69489e-05
KIF18B	0.325859	2.77122e-05
BZRAP1-AS1	0.325708	2.79658e-05
CCDC107	0.325697	2.79837e-05
CPNE2	0.325501	2.83142e-05
TCTEX1D2	0.325465	2.83761e-05
CDK2AP2	0.325219	2.87966e-05
HPS4	0.325215	2.88037e-05
ACY3	0.324398	3.02463e-05
SUSD3	0.323994	3.09827e-05
PRSS2	0.323786	3.13691e-05
PLEKHO1	0.323528	3.18562e-05
CABLES2	0.322336	3.41926e-05
CD48	0.322025	3.48277e-05
MIR7703	0.321809	3.52777e-05
TMED6	0.321579	3.57601e-05
TIFA	0.321247	3.64677e-05
CORO6	0.321227	3.6512e-05
FAM58A	0.320746	3.75629e-05
PTTG1	0.320373	3.83977e-05
TBCD	0.319667	4.00245e-05
HJURP	0.319331	4.08207e-05
HLA-B	0.319199	4.11375e-05
SIVA1	0.31893	4.17911e-05
DCK	0.31842	4.30575e-05
PKMYT1	0.318402	4.31022e-05
LOC101928403	0.318279	4.3413e-05
DYRK3	0.318268	4.34426e-05
VPS26B	0.318262	4.34576e-05
C12orf75	0.318151	4.37389e-05
PPP1R18	0.318044	4.40143e-05
RRM2	0.318026	4.40603e-05
CASC5	0.317745	4.47877e-05
ST6GALNAC4	0.317449	4.55678e-05
PLCG2	0.317014	4.67364e-05
AEBP1	0.316603	4.7868e-05
ABHD15	0.316332	4.86253e-05
ETS1	0.316253	4.88482e-05
MLXIP	0.315799	5.01525e-05
NAA10	0.315769	5.02393e-05
UBE2J1	0.315312	5.15849e-05
APOLD1	0.314126	5.52388e-05
GLRX	0.313876	5.60384e-05
SSH2	0.313846	5.61353e-05
CLEC2D	0.31353	5.7165e-05
TOP2B	0.313449	5.74312e-05
TK1	0.313339	5.77967e-05
MPRIP	0.312987	5.89769e-05
SELO	0.312444	6.08377e-05
TMEM187	0.312309	6.13097e-05
LILRA4	0.312299	6.13459e-05
DOK3	0.312187	6.17389e-05
PAQR4	0.311851	6.29375e-05
RASGRP2	0.311166	6.54469e-05
IDH3A	0.311001	6.60618e-05
RHBDF2	0.310714	6.71495e-05
NCAPD2	0.309907	7.0299e-05
MDM4	0.30975	7.09274e-05
SDHAP1	0.309628	7.14212e-05
CAPG	0.309381	7.24268e-05
TMEM200A	0.308998	7.40133e-05
RNFT2	0.308648	7.5493e-05
MTF2	0.308288	7.7043e-05
CSH1	0.308126	7.77459e-05
LOC101060609	0.308068	7.80006e-05
PPM1J	0.30744	8.08098e-05
MIR600	0.307177	8.20133e-05
GPS1	0.306974	8.29498e-05
SBF1	0.306595	8.47341e-05
IL17RA	0.306579	8.48114e-05
PI4KA	0.306513	8.51245e-05
KDM4C	0.306381	8.57562e-05
GINS2	0.306251	8.63801e-05
LMF1	0.306246	8.64063e-05
HMGB1	0.305493	9.01194e-05
CASP7	0.304958	9.28504e-05
SMIM3	0.30479	9.37265e-05
CDCA8	0.3047	9.4195e-05
TAPBPL	0.304359	9.60003e-05
ADRBK1	0.30421	9.67989e-05
MGAT5	0.304105	9.73637e-05
NFYA	0.304006	9.78979e-05
GPR132	0.303712	9.95095e-05
PLIN3	0.303403	0.000101228
HMHA1	0.303135	0.000102746
ABHD17B	0.303096	0.000102966
ING1	0.303013	0.000103437
MYL6B	0.302973	0.00010367
RALY	0.302899	0.000104095
SCMH1	0.302389	0.000107071
LHPP	0.301989	0.000109455
EIF2AK3	0.301851	0.000110294
TLE1	0.301684	0.00011131
GPS2	0.301455	0.000112726
TMPO	0.301345	0.000113408
TRPC5OS	0.301195	0.000114349
ANXA6	0.301073	0.000115116
KIF4A	0.300484	0.000118902
SMC4	0.300409	0.000119389
HDAC1	0.300329	0.000119916
KIF11	0.300322	0.000119957
STXBP5	-0.300319	0.000119977
ADAM32	-0.300373	0.000119625
AGL	-0.301314	0.000113605
LOC102724387	-0.301645	0.000111552
DDHD2	-0.301754	0.000110884
COL18A1	-0.302348	0.000107315
ABRA	-0.302924	0.000103949
FZD7	-0.303175	0.000102519
TAL1	-0.304938	9.29551e-05
CXCL8	-0.305576	8.97072e-05
PCAT6	-0.30706	8.25539e-05
LAPTM4B	-0.309503	7.19284e-05
STAM	-0.310121	6.94536e-05
LOC101060179	-0.311786	6.31708e-05
FOXO3	-0.312178	6.17735e-05
PIP4K2C	-0.313539	5.71367e-05
PRDM11	-0.323136	3.26068e-05
THBS2	-0.323532	3.18474e-05
BNIP3	-0.324949	2.92654e-05
BROX	-0.324997	2.91818e-05
RP11-194N12.2	-0.325864	2.77044e-05
PSTPIP2	-0.326726	2.63063e-05
LOC286052	-0.327335	2.5358e-05
TANC2	-0.329924	2.16759e-05
TIMM10B	-0.330738	2.06266e-05
ITGAV	-0.332377	1.86571e-05
GATA2	-0.332484	1.85346e-05
KIAA1211	-0.333174	1.77651e-05
DSTYK	-0.334822	1.60465e-05
SLC25A37	-0.337345	1.37166e-05
MED12L	-0.338202	1.30006e-05
PIK3CB	-0.342193	1.01073e-05
C7orf73	-0.343413	9.35177e-06
HNRNPLL	-0.34439	8.78586e-06
ZNF546	-0.350246	6.01717e-06
SNTB1	-0.350442	5.94059e-06
CTH	-0.352457	5.20572e-06
CYP7B1	-0.353026	5.01427e-06
KIF13A	-0.362193	2.7145e-06
BC016361	-0.385139	5.36329e-07
PLBD2	-0.390039	3.73198e-07
NA	NA	NA
NA.1	NA	NA
NA.2	NA	NA
NA.3	NA	NA
NA.4	NA	NA
NA.5	NA	NA
NA.6	NA	NA
NA.7	NA	NA
NA.8	NA	NA
NA.9	NA	NA
NA.10	NA	NA
NA.11	NA	NA
NA.12	NA	NA
NA.13	NA	NA
NA.14	NA	NA
NA.15	NA	NA
NA.16	NA	NA
NA.17	NA	NA
NA.18	NA	NA
NA.19	NA	NA
NA.20	NA	NA
NA.21	NA	NA
NA.22	NA	NA
NA.23	NA	NA
NA.24	NA	NA
NA.25	NA	NA
NA.26	NA	NA
NA.27	NA	NA
NA.28	NA	NA
NA.29	NA	NA
NA.30	NA	NA
NA.31	NA	NA
NA.32	NA	NA
NA.33	NA	NA
NA.34	NA	NA
NA.35	NA	NA
NA.36	NA	NA
NA.37	NA	NA
NA.38	NA	NA
NA.39	NA	NA
NA.40	NA	NA
NA.41	NA	NA
NA.42	NA	NA
NA.43	NA	NA
NA.44	NA	NA
NA.45	NA	NA
NA.46	NA	NA
NA.47	NA	NA
NA.48	NA	NA
NA.49	NA	NA
NA.50	NA	NA
NA.51	NA	NA
NA.52	NA	NA
NA.53	NA	NA
NA.54	NA	NA
NA.55	NA	NA
NA.56	NA	NA
NA.57	NA	NA
NA.58	NA	NA
NA.59	NA	NA
NA.60	NA	NA
NA.61	NA	NA
NA.62	NA	NA
NA.63	NA	NA
NA.64	NA	NA
NA.65	NA	NA
NA.66	NA	NA
NA.67	NA	NA
NA.68	NA	NA
NA.69	NA	NA
NA.70	NA	NA
NA.71	NA	NA
NA.72	NA	NA
NA.73	NA	NA
NA.74	NA	NA
NA.75	NA	NA
NA.76	NA	NA
NA.77	NA	NA
NA.78	NA	NA
NA.79	NA	NA
NA.80	NA	NA
NA.81	NA	NA
NA.82	NA	NA
NA.83	NA	NA
NA.84	NA	NA

## Sheet: GSE58831-GO
ID	Description	NES	pvalue	p.adjust
GO:0002250	adaptive immune response	1.97886	0.00119332	0.177986
GO:0050863	regulation of T cell activation	1.77118	0.0184729	0.401126
GO:0002429	immune response-activating cell surface receptor signaling pathway	1.66889	0.0332922	0.524138
GO:0002684	positive regulation of immune system process	1.5819	0.0441014	0.56679

## Sheet: GSE30029-Gene List
	correlation	p_value
PAOX	0.626571	3.95802e-11
OAS2	0.620628	6.81044e-11
APOL3	0.543236	3.16291e-08
MMP28	0.529012	8.31507e-08
COBLL1	0.52781	9.00443e-08
HLA-DMB	0.513257	2.30614e-07
CXCR7	0.51194	2.50563e-07
GIMAP2	0.504795	3.90627e-07
SNX29	0.50086	4.96707e-07
CD52	0.500383	5.11295e-07
HLA-DQA1	0.498012	5.8995e-07
TRIB3	0.49709	6.23527e-07
HCP5	0.490472	9.23386e-07
HLA-DPB1	0.488036	1.0648e-06
PTGIR	0.487854	1.07609e-06
ISG20	0.486373	1.17281e-06
LPCAT1	0.485451	1.23708e-06
CHST7	0.484068	1.33976e-06
UNC119	0.480067	1.68404e-06
C9orf91	0.478059	1.8869e-06
CIITA	0.476577	2.05111e-06
HLA-DMA	0.471194	2.76849e-06
HLA-DOA	0.468988	3.12596e-06
SLC9A1	0.468181	3.26721e-06
MPP6	0.468082	3.28492e-06
GIMAP8	0.465201	3.84289e-06
RFC1	0.461464	4.70023e-06
PSMB10	0.458271	5.57256e-06
MLKL	0.457579	5.78048e-06
GRAP	0.455883	6.32169e-06
GRK5	0.45404	6.96407e-06
ZNF511	0.453793	7.05462e-06
HLA-DPA1	0.443536	1.19588e-05
EIF4E3	0.440178	1.41629e-05
ZNF467	0.44003	1.42684e-05
KLHL22	0.43835	1.55167e-05
PARP14	0.437247	1.63915e-05
PHF11	0.43677	1.67843e-05
ARHGAP17	0.434613	1.86712e-05
PSMB8	0.434087	1.91613e-05
TYSND1	0.43407	1.91768e-05
TMEM140	0.429098	2.44382e-05
ATP8B2	0.428769	2.48304e-05
KIAA0746	0.425937	2.84548e-05
CCBL1	0.424703	3.01851e-05
HPCAL1	0.424061	3.11232e-05
UBAC2	0.423814	3.14912e-05
SLC9A3R1	0.423139	3.2518e-05
MX1	0.422809	3.30301e-05
CMTM7	0.422793	3.30559e-05
SH3PXD2A	0.422348	3.37597e-05
WDR54	0.420669	3.65467e-05
GIMAP6	0.420274	3.72329e-05
EFR3A	0.419072	3.93949e-05
ATP6V0E2	0.418825	3.98534e-05
BTN3A3	0.418644	4.01928e-05
AP1B1	0.418496	4.04725e-05
SLC2A6	0.416521	4.43792e-05
CORO2A	0.41545	4.66394e-05
OAS1	0.415236	4.71042e-05
LEMD3	0.414858	4.7937e-05
LOC654191	0.413903	5.00983e-05
NSMCE4A	0.412421	5.36326e-05
KIAA0528	0.411384	5.62433e-05
IFI16	0.411384	5.62433e-05
OAS3	0.410643	5.81799e-05
CALM3	0.409178	6.21942e-05
BLVRA	0.40875	6.34147e-05
CDK10	0.407729	6.64155e-05
GIMAP1	0.407351	6.75619e-05
TNFRSF1B	0.407038	6.85228e-05
IFITM3	0.405293	7.41208e-05
INCA	0.404108	7.81625e-05
FAM58A	0.404042	7.83929e-05
CD248	0.403103	8.17459e-05
WFS1	0.402988	8.21667e-05
FBLN2	0.402379	8.44247e-05
SLC2A8	0.39986	9.43876e-05
CEACAM1	0.398675	9.94441e-05
GBP2	0.397341	0.000105432
GBP4	0.397127	0.000106424
TNFSF8	0.397094	0.000106577
CLEC2B	0.396814	0.000107889
CPNE3	0.395464	0.000114428
HLA-F	0.394757	0.000118003
MAN1C1	0.394082	0.000121507
HLA-DRB4	0.393621	0.000123955
DUS2L	0.393423	0.000125018
ADAM15	0.393176	0.000126359
ANXA6	0.392979	0.000127441
AKAP7	0.392616	0.000129447
FAM65A	0.392304	0.000131203
DNTT	0.392271	0.00013139
AASDH	0.391958	0.00013317
SUCLG2	0.391727	0.000134496
RRAS	0.391102	0.000138158
TTYH2	0.390114	0.000144129
CTDSP2	0.389472	0.000148136
GFOD1	0.389406	0.000148553
PAG1	0.389093	0.000150548
RSBN1L	0.387085	0.000163959
TRIM29	0.38641	0.000168708
ADD3	0.386196	0.000170241
LOC649864	0.385636	0.000174309
NCKIPSD	0.385175	0.000177727
IL12RB1	0.384467	0.000183096
GSDMDC1	0.384089	0.000186029
MALT1	0.382623	0.000197793
LY6E	0.382179	0.000201495
CCDC25	0.378853	0.00023129
GPR162	0.378623	0.000233499
TMEM156	0.378573	0.000233975
PPP3CC	0.378392	0.000235727
KIAA0494	0.376516	0.000254612
RGS10	0.375874	0.000261387
BIN1	0.373914	0.000283098
FLJ11286	0.373668	0.000285949
DHX58	0.373569	0.000287097
LTA4H	0.373519	0.000287673
GGA2	0.37347	0.000288249
ZFP90	0.372927	0.000294663
NFKB1	0.372449	0.000300407
HLA-H	0.372038	0.000305442
VIPR1	0.371988	0.000306051
RNASET2	0.371791	0.0003085
N4BP1	0.370852	0.000320378
RHBDF2	0.370803	0.000321015
HLA-E	0.370754	0.000321653
GNPDA1	0.370589	0.000323788
SP110	0.37049	0.000325075
ARHGAP25	0.369881	0.000333116
TCF4	0.369585	0.000337094
PRKCB1	0.369552	0.000337538
TBL1X	0.369354	0.000340217
CNDP2	0.368976	0.000345407
RNF165	0.368844	0.00034723
FAM108C1	0.36784	0.000361417
PLEKHB1	0.366342	0.000383574
BMF	0.36239	0.00044813
ABI3	0.362111	0.000453061
LOC54103	0.361995	0.000455105
ZNF232	0.361913	0.000456571
MYO5C	0.361617	0.000461883
MTMR11	0.361008	0.000472982
ADCK2	0.360942	0.000474196
FAM26F	0.360365	0.000484944
PLEKHO1	0.360135	0.000489306
CSF3R	0.360135	0.000489306
HLA-B	0.360069	0.000490558
LAMC3	0.35997	0.000492443
CYP2U1	0.35969	0.000497819
FAM26B	0.35783	0.00053494
C1orf38	0.357583	0.000540054
SLC38A1	0.357205	0.000547982
ALS2CL	0.357024	0.000551811
PDXK	0.35676	0.000557425
CENPB	0.356579	0.000561314
CLIP4	0.35653	0.000562379
UIMC1	0.356332	0.000566658
ESAM	0.355591	0.000582971
PSMB9	0.355147	0.000592963
LOC649143	0.355081	0.000594457
CARS2	0.354999	0.000596329
CD200	0.354867	0.000599335
HAGHL	0.354686	0.000603491
MTMR14	0.354521	0.000607292
DAGLA	0.354455	0.000608819
IRF7	0.354422	0.000609584
NCALD	0.353616	0.000628593
BCAS4	0.352677	0.000651388
LOC728216	0.352167	0.0006641
HAND2	0.351969	0.000669081
LOC646064	0.351508	0.000680837
C19orf12	0.351377	0.00068423
KCNK12	0.351031	0.000693211
ORAOV1	0.350389	0.000710177
FGD2	0.350389	0.000710177
P2RY5	0.350191	0.000715473
SLC13A5	0.350109	0.00071769
45717	0.349813	0.000725724
PACSIN1	0.349813	0.000725724
SLC37A3	0.349451	0.000735655
GPD1L	0.349368	0.000737929
RASL10A	0.349269	0.000740667
TLR10	0.34871	0.000756355
KBTBD9	0.346076	0.000834336
RCSD1	0.346026	0.000835866
ACSL5	0.345796	0.000843038
GRAMD1A	0.345499	0.000852343
FOXO1	0.345269	0.000859644
WDFY1	0.344726	0.00087708
ROBO3	0.344693	0.000878147
SCRN1	0.344429	0.000886726
STIM2	0.344001	0.000900829
ATPAF1	0.343738	0.000909609
DEGS1	0.343573	0.000915137
ZMYM6	0.343557	0.000915691
UNC84B	0.343475	0.000918468
RAB39B	0.34326	0.000925723
DNAH1	0.343228	0.000926843
REV1	0.343014	0.000934159
P2RY13	0.342997	0.000934724
GALT	0.3428	0.000941526
GVIN1	0.342734	0.000943804
SBF2	0.342306	0.000958731
SQRDL	0.342289	0.00095931
CMTM8	0.341878	0.000973873
LOC645620	0.341812	0.000976222
IFI44	0.341565	0.000985076
PIK3AP1	0.3414	0.000991019
MTO1	0.341301	0.0009946
ZNF821	0.34117	0.000999394
LOC201175	0.341038	0.00100421
STS-1	0.340577	0.00102123
AGA	0.339853	0.0010485
FAM134B	0.33982	0.00104975
PXN	0.338536	0.00109979
MGC29506	0.337301	0.00114993
CORO6	0.335902	0.00120926
EDG6	0.335062	0.00124618
TGFBR2	0.334667	0.00126391
PSRC1	0.334634	0.0012654
LOC57228	0.334107	0.00128941
GJC2	0.33386	0.00130081
IFI35	0.333778	0.00130463
SLC25A22	0.333465	0.00131924
CDH5	0.333416	0.00132156
GP5	0.333284	0.00132777
AP3M2	0.33307	0.00133791
IFITM2	0.333021	0.00134026
KIF1B	0.331918	0.00139372
PARP9	0.331687	0.00140514
KMO	0.331572	0.00141087
LOC642711	0.33144	0.00141746
LOC390354	0.331325	0.00142324
GIMAP7	0.330913	0.00144407
PIK3R5	0.330568	0.00146178
RNF149	0.329893	0.00149693
PPAP2B	0.32953	0.00151611
TMEM71	0.3293	0.00152842
ACCN2	0.32879	0.00155602
MB	0.328608	0.00156592
C14orf139	0.328032	0.0015978
LOC642134	0.327983	0.00160056
NCK2	0.327917	0.00160425
CMKLR1	0.327785	0.00161164
TXNDC15	0.327522	0.00162653
NLRP1	0.327324	0.00163777
F2RL1	0.327308	0.00163871
PRKAA1	0.327308	0.00163871
PMEPA1	0.32716	0.00164719
LOC652479	0.326995	0.00165667
TSPAN33	0.326452	0.00168828
FAM111A	0.326172	0.00170478
FAM64A	0.326073	0.00171063
C20orf27	0.32581	0.00172634
HLA-DRA	0.325711	0.00173227
PSCDBP	0.325448	0.00174815
LOC649921	0.325415	0.00175015
CNTNAP1	0.325168	0.00176518
POU2F2	0.324855	0.00178438
LRCH1	0.324559	0.00180275
FLVCR2	0.324015	0.00183687
SH2D1A	0.323488	0.00187051
RAB7L1	0.323159	0.00189181
PADI4	0.323028	0.0019004
RNF34	0.322369	0.00194385
LILRA3	0.322089	0.00196258
KIF16B	0.321661	0.00199155
FAM123A	0.32092	0.0020426
SMOC1	0.320558	0.00206799
IL2RA	0.320311	0.00208546
C3orf57	0.320031	0.00210542
ACSS2	0.319817	0.0021208
IRF8	0.319801	0.00212199
CD74	0.319356	0.00215427
TNNT1	0.319225	0.00216392
LOC88523	0.319027	0.00217847
LOC643958	0.318566	0.00221276
LOC731985	0.318434	0.00222265
CD72	0.317266	0.00231214
LOC647361	0.3172	0.00231728
TGFBI	0.316623	0.00236267
C14orf131	0.316442	0.0023771
SH3TC1	0.316047	0.00240886
LOC492311	0.315866	0.00242354
LOC653286	0.31585	0.00242488
SNX2	0.315784	0.00243024
OPRL1	0.315586	0.00244639
NR3C1	0.31552	0.0024518
LOC645683	0.315306	0.00246944
GALNAC4S-6ST	0.315158	0.00248172
HCG27	0.315158	0.00248172
IL6R	0.314763	0.00251473
SLC26A11	0.314335	0.00255094
XPA	0.313907	0.00258762
BTN2A1	0.313907	0.00258762
ACACB	0.31343	0.00262908
ARL6IP5	0.312376	0.00272272
C10orf119	0.31236	0.0027242
FAM44B	0.312014	0.00275559
FBXL10	0.311569	0.00279642
OR1L1	0.311487	0.00280404
C9orf58	0.311487	0.00280404
C6orf32	0.31101	0.00284861
PSME2	0.310927	0.00285635
TSPAN4	0.31068	0.00287971
PTP4A3	0.31068	0.00287971
ATP11C	0.309725	0.00297164
FBXO21	0.30966	0.00297808
REXO4	0.309643	0.00297969
TIFA	0.309413	0.00300233
NAV1	0.309018	0.00304149
HSP90B1	0.308853	0.00305794
PTPRO	0.308804	0.00306289
FLNB	0.308639	0.00307945
CACNB4	0.308622	0.00308111
ZDHHC8	0.30854	0.00308942
PTPRM	0.308441	0.00309942
RPRC1	0.308013	0.0031431
THAP3	0.307882	0.00315665
TM4SF1	0.307849	0.00316004
ABHD6	0.307058	0.00324252
REEP5	0.306812	0.00326869
ANKRD6	0.306696	0.00328096
LAMC2	0.306663	0.00328448
LYSMD2	0.306647	0.00328624
STX2	0.306614	0.00328976
B2M	0.306301	0.00332337
IGJ	0.306301	0.00332337
LOC441005	0.305955	0.00336087
FAM24B	0.305955	0.00336087
LOC643899	0.305659	0.00339332
FAM49B	0.305462	0.0034151
HLA-DQB1	0.30477	0.00349234
HMHA1	0.304704	0.00349978
PRRT3	0.304474	0.00352592
SORBS3	0.304375	0.00353718
ZNF608	0.304342	0.00354094
SNORD43	0.304342	0.00354094
PTPRCAP	0.304177	0.00355979
TNKS2	0.303881	0.00359395
SH3MD4	0.303733	0.00361114
WDTC1	0.303684	0.00361688
RAB34	0.303025	0.00369428
TNFAIP8L1	0.30263	0.00374143
IL15	0.302416	0.00376719
ZSCAN1	0.302284	0.00378312
PPP1R3E	0.30212	0.00380312
SMAP2	0.301741	0.00384947
CDC26	0.301543	0.00387386
ANKRD13A	0.301181	0.00391892
TAS2R38	0.301165	0.00392098
C6orf192	0.301148	0.00392304
TDRD7	0.300852	0.0039603
LOC646304	0.300835	0.00396238
ARHGAP27	0.300803	0.00396654
IFI44L	0.300786	0.00396862
C16orf52	0.300687	0.00398113
MINK1	0.300654	0.00398531
UCN3	0.300243	0.00403787
CCM2	0.300193	0.00404422
HSPCAL3	-0.300078	0.00405906
NFIL3	-0.300111	0.00405482
HMG20B	-0.300177	0.00404633
LOC651868	-0.300605	0.00399158
GTF2B	-0.301198	0.00391686
POLR2G	-0.301329	0.00390043
LOC651060	-0.301609	0.00386571
C7orf20	-0.301659	0.00385962
TRPC3	-0.302218	0.00379111
WDR48	-0.302449	0.00376321
LOC650029	-0.302581	0.00374736
DVL2	-0.30263	0.00374143
ZNF408	-0.302646	0.00373945
JTB	-0.302646	0.00373945
PINK1	-0.303091	0.00368648
LOC130074	-0.303354	0.0036554
RNF5P1	-0.303404	0.0036496
FBXL20	-0.303749	0.00360923
PIGS	-0.303832	0.00359967
SP7	-0.303996	0.00358063
E2F3	-0.304293	0.00354659
RNF144	-0.304424	0.00353155
RNF19B	-0.30449	0.00352405
GALC	-0.304638	0.00350723
RNASE12	-0.304704	0.00349978
MIPOL1	-0.304885	0.00347936
TTC9B	-0.305083	0.00345721
NT5M	-0.305544	0.00340601
IQWD1	-0.305774	0.00338066
MTFR1	-0.305955	0.00336087
TESC	-0.305988	0.00335728
MYO7B	-0.306318	0.00332159
LOC654244	-0.306433	0.00330918
HLTF	-0.306482	0.00330387
STAU2	-0.306746	0.0032757
FAM82C	-0.30691	0.0032582
THYN1	-0.307026	0.003246
INPP5B	-0.307091	0.00323905
C19orf52	-0.307388	0.00320792
JMJD2A	-0.307717	0.00317366
IVD	-0.308013	0.0031431
PLXNB1	-0.308343	0.00310945
LOC646135	-0.308573	0.0030861
CEP170	-0.30859	0.00308443
GNG5	-0.309051	0.00303821
LRRC28	-0.309149	0.00302838
NR2C1	-0.309149	0.00302838
LOC641846	-0.309265	0.00301696
RGS6	-0.309297	0.0030137
INTS12	-0.309627	0.0029813
SLC40A1	-0.310104	0.00293488
BRD3	-0.31017	0.00292852
IGFBP7	-0.310269	0.00291902
PHF17	-0.310516	0.00289538
UBTF	-0.310647	0.00288284
TP53RK	-0.310697	0.00287815
WDR91	-0.310763	0.0028719
DNAJB6	-0.310878	0.00286101
LOC441528	-0.310977	0.0028517
LOC644621	-0.311224	0.00282855
PSMD1	-0.311553	0.00279794
AMHR2	-0.311717	0.00278275
DKFZp686O24166	-0.311734	0.00278123
LOC644300	-0.312656	0.00269756
FBXO7	-0.312689	0.00269461
KIAA0427	-0.313018	0.00266531
SRP19	-0.313545	0.00261902
NMNAT3	-0.313561	0.00261759
CEL	-0.313924	0.0025862
ALDH16A1	-0.313956	0.00258336
LOC441193	-0.31445	0.00254115
BAX	-0.314648	0.00252443
GATA1	-0.315191	0.00247898
HBXIP	-0.315224	0.00247625
FMO4	-0.315241	0.00247489
CAT	-0.315323	0.00246808
WDR45L	-0.315471	0.00245586
ZMYND10	-0.315488	0.00245451
RPS27L	-0.316261	0.00239161
SLC35B2	-0.316261	0.00239161
SF3A2	-0.316294	0.00238897
MIPEP	-0.316426	0.00237842
RPS27A	-0.316607	0.00236398
KIAA1324L	-0.316656	0.00236006
LOC652864	-0.316722	0.00235483
TOP2B	-0.317051	0.00232888
LOC652701	-0.317084	0.00232629
GPR125	-0.317397	0.0023019
SLC14A1	-0.317414	0.00230062
GPR175	-0.317891	0.00226385
DGCR14	-0.318352	0.00222884
LOC649583	-0.318369	0.0022276
IRX5	-0.318533	0.00221523
LOC646680	-0.318583	0.00221153
FUT4	-0.318632	0.00220783
EPOR	-0.318912	0.002187
UBR1	-0.319159	0.00216876
C8orf38	-0.319192	0.00216634
PPM1H	-0.31929	0.00215909
BXDC2	-0.319504	0.00214346
FGFR3	-0.31962	0.00213509
SLC25A15	-0.319686	0.00213031
TP53BP2	-0.319784	0.00212317
SLC39A4	-0.319817	0.0021208
WNT3	-0.320212	0.00209248
GREB1	-0.320311	0.00208546
SAP30BP	-0.32041	0.00207845
SLC10A3	-0.320558	0.00206799
HIP2	-0.32092	0.0020426
LOC727866	-0.321694	0.00198931
CNNM2	-0.322139	0.00195926
TP53	-0.322435	0.00193946
LOC644934	-0.322484	0.00193618
ZNF350	-0.322846	0.00191226
CASP3	-0.32311	0.00189503
PCDHGB3	-0.323538	0.00186733
IL1F8	-0.323818	0.00184942
APOC2	-0.323917	0.00184313
BANF2	-0.324328	0.00181715
MS4A10	-0.324838	0.0017854
CAPG	-0.324904	0.00178134
KISS1	-0.32502	0.00177425
BAT5	-0.325102	0.0017692
LOC644151	-0.325283	0.00175815
RASAL2	-0.325299	0.00175715
KIAA1715	-0.325876	0.0017224
KLHL15	-0.326024	0.00171357
C18orf37	-0.326123	0.0017077
MED12L	-0.326139	0.00170673
PSMD2	-0.326699	0.00167384
LOC375323	-0.327637	0.00162
RPAIN	-0.328427	0.00157588
ZNF362	-0.329465	0.00151962
C1orf124	-0.329547	0.00151523
TWIST1	-0.329563	0.00151435
DPY19L2	-0.329893	0.00149693
KCNH2	-0.329958	0.00149347
OR1M1	-0.330386	0.00147114
CUTL1	-0.330452	0.00146773
STAM	-0.331687	0.00140514
P2RX1	-0.331868	0.00139616
C2orf47	-0.331901	0.00139453
CHST10	-0.332263	0.00137676
PPARA	-0.33256	0.00136237
FURIN	-0.332658	0.0013576
PAQR3	-0.33279	0.00135127
CALCOCO1	-0.332955	0.0013434
PTOV1	-0.333317	0.00132621
H2AFV	-0.333728	0.00130693
PSMD6	-0.333827	0.00130234
LONRF1	-0.333959	0.00129624
MPP1	-0.334173	0.00128639
SLC12A6	-0.334502	0.00127136
LOC651763	-0.334617	0.00126614
POLR2A	-0.334716	0.00126168
ELP2	-0.334963	0.00125059
CCDC23	-0.335161	0.00124179
POLDIP3	-0.335523	0.00122579
HSH2D	-0.335523	0.00122579
CLPTM1L	-0.336873	0.00116779
LOC440926	-0.337416	0.00114516
ZNF597	-0.337926	0.00112427
SSBP3	-0.338898	0.00108546
USP22	-0.338947	0.00108352
FARSA	-0.339145	0.00107579
C14orf179	-0.339968	0.00104412
TFB2M	-0.340083	0.00103975
RNMT	-0.340495	0.00102429
OR5AC2	-0.340495	0.00102429
PHLDA1	-0.340593	0.00102061
ADPRHL1	-0.340758	0.00101451
CEBPA	-0.340939	0.00100783
IRX3	-0.341433	0.000989827
PPP2R5D	-0.341746	0.000978576
LOC652226	-0.342174	0.000963367
AKAP5	-0.343129	0.000930213
CD82	-0.343195	0.000927965
CTH	-0.343326	0.000923485
LOC642361	-0.343376	0.00092181
LOC651701	-0.343689	0.000911264
DHX9	-0.343935	0.000903017
LOC387820	-0.344265	0.000892126
LOC641972	-0.344512	0.000884037
PIK3CB	-0.344528	0.0008835
GPAA1	-0.345236	0.000860692
MYCN	-0.345713	0.000845614
ZNF409	-0.346273	0.000828243
FLJ40113	-0.346668	0.000816178
SLC16A9	-0.346915	0.000808719
PARP2	-0.34703	0.000805259
ZNF473	-0.347376	0.000794961
DAP3	-0.347574	0.000789131
SERPINE1	-0.348331	0.00076714
AKAP8L	-0.348677	0.000757288
RAE1	-0.349088	0.00074571
CDKN2A	-0.34978	0.000726622
LOC442512	-0.350389	0.000710177
LOC652481	-0.351047	0.000692781
LASS2	-0.351146	0.000690206
KCTD20	-0.353171	0.000639298
SMARCC2	-0.353747	0.000625453
LOC51252	-0.354719	0.000602734
DUSP10	-0.355147	0.000592963
PA2G4	-0.355213	0.000591473
FRAP1	-0.356464	0.000563802
STRN	-0.35676	0.000557425
FTO	-0.357089	0.000550416
TBCCD1	-0.357682	0.000538003
FOXO4	-0.35783	0.00053494
NUP98	-0.361781	0.000458925
LTC4S	-0.362506	0.000446114
CSNK2A1	-0.362555	0.000445252
CASP9	-0.362604	0.000444393
HNRNPAB	-0.363	0.000437568
GTF3C5	-0.363016	0.000437286
ZNF259	-0.363098	0.000435877
HBZ	-0.363362	0.000431397
RPS26	-0.363428	0.000430283
ZFPM1	-0.364152	0.000418208
SURF4	-0.36458	0.00041122
JARID1B	-0.36542	0.000397823
LOC650744	-0.365831	0.000391403
EMID1	-0.366621	0.000379343
CENPJ	-0.366687	0.000378353
ARF4	-0.36672	0.000377859
MGC70857	-0.366802	0.000376627
XRCC6BP1	-0.366901	0.000375154
FAM89B	-0.366967	0.000374174
MPHOSPH9	-0.367017	0.000373441
GH2	-0.367148	0.000371493
EIF3J	-0.367198	0.000370765
DRAP1	-0.368548	0.000351362
SLC39A8	-0.368564	0.000351131
LTK	-0.371099	0.000317212
ADFP	-0.372367	0.000301408
ITGAE	-0.37505	0.000270315
HNRNPL	-0.375939	0.000260685
SNRPC	-0.376252	0.000257372
RFX2	-0.380763	0.000213718
TMPRSS9	-0.383101	0.000193886
PDZD8	-0.383249	0.000192689
DGCR8	-0.383364	0.000191762
IL9R	-0.383381	0.00019163
SIAH1	-0.384879	0.000179956
ARL5B	-0.38529	0.000176866
STIP1	-0.385653	0.000174188
PDLIM5	-0.385916	0.000172264
ARID5A	-0.385965	0.000171905
PISD	-0.386295	0.000169532
ALG9	-0.387908	0.000158334
LOC643911	-0.388023	0.000157561
GSX1	-0.388385	0.000155155
LOC652761	-0.388385	0.000155155
NUCB2	-0.38911	0.000150443
PHC2	-0.389604	0.000147306
LOC653377	-0.391448	0.000136123
TFIP11	-0.391892	0.000133548
TSPAN12	-0.39209	0.000132418
RPS26L	-0.395069	0.000116411
PTBP2	-0.398823	9.87986e-05
CMAH	-0.399564	9.56289e-05
MGC4172	-0.399613	9.54209e-05
LOC644935	-0.401655	8.71849e-05
TGIF1	-0.404075	7.82776e-05
RBM12	-0.404881	7.55016e-05
TMEM85	-0.405836	7.2334e-05
ING2	-0.407301	6.77128e-05
PPP3R1	-0.407334	6.76122e-05
GFI1B	-0.407631	6.67128e-05
MAPK6	-0.409046	6.25674e-05
GPIHBP1	-0.411088	5.70106e-05
BSG	-0.411417	5.61586e-05
ABCC5	-0.411516	5.59053e-05
RABL4	-0.413261	5.16023e-05
C17orf58	-0.414611	4.84874e-05
KIAA0182	-0.415664	4.6179e-05
ANKRD27	-0.418068	4.12907e-05
HDAC6	-0.418743	4.00073e-05
TIMM23	-0.420472	3.68883e-05
ILF2	-0.42383	3.14666e-05
GATA2	-0.424983	2.97845e-05
MAP4K4	-0.425065	2.96676e-05
ARMC8	-0.428061	2.56937e-05
PSTPIP2	-0.430135	2.32402e-05
PTPN7	-0.432951	2.02595e-05
MAPRE1	-0.433807	1.94266e-05
TFRC	-0.435305	1.80456e-05
LOC728454	-0.435404	1.79579e-05
RRAGA	-0.440672	1.38165e-05
GRAMD4	-0.44082	1.37141e-05
DUSP23	-0.447405	9.81963e-06
RNF5	-0.454155	6.92219e-06
PTPLA	-0.454929	6.64705e-06
ZBED4	-0.459653	5.17765e-06
C1orf53	-0.461744	4.63026e-06
SF3B4	-0.464312	4.03234e-06
CLASP2	-0.466337	3.613e-06
HMGB3	-0.476841	2.02097e-06
VPS37B	-0.479541	1.73516e-06
RNF24	-0.482389	1.47527e-06
BCOR	-0.503017	4.35585e-07
IRF2BP2	-0.505453	3.75121e-07
MEX3B	-0.529358	8.12626e-08
JARID2	-0.548487	2.18839e-08
MED25	-0.582467	1.71937e-09

## Sheet: GSE30029-GO
ID	Description	NES	pvalue	p.adjust
GO:0002250	adaptive immune response	2.28311	0.00183824	0.0292141
GO:0002684	positive regulation of immune system process	2.01469	0.00168919	0.0292141
GO:0050863	regulation of T cell activation	2.06585	0.00931099	0.0545655
GO:0002429	immune response-activating cell surface receptor signaling pathway	2.01411	0.0128676	0.0669887
